# Supplementary material for: Goal planning in mental health service delivery: A systematic integrative review
Source: Front Psychiatry. 2022 Dec 19;13:1057915. doi: 10.3389/fpsyt.2022.1057915 (PMC9807176; doi:10.3389/fpsyt.2022.1057915)
Supplement: Supplementary file 3 [file Table_3.XLSX]

## Sheet: MMAT checklist
						SCREENING QUESTIONS		1. QUALITATIVE STUDIES					2. RANDOMIZED CONTROLLED TRIALS					3. NON-RANDOMIZED STUDIES					4. QUANTITATIVE DESCRIPTIVE STUDIES					5. MIXED METHODS STUDIES					COMMENTS
First author	Year	Type of study	No. of coders	Quality rating		S1. Are there clear research questions?	S2. Do the collected data allow to address the research questions?	1.1. Is the qualitative approach appropriate to answer the research question?	1.2. Are the qualitative data collection methods adequate to address the research question?	1.3. Are the findings adequately derived from the data?	1.4. Is the interpretation of results sufficiently substantiated by data?	1.5. Is there coherence between qualitative data sources, collection, analysis and interpretation?	2.1. Is randomization appropriately performed?	2.2. Are the groups comparable at baseline?	2.3. Are there complete outcome data?	2.4. Are outcome assessors blinded to the intervention provided?	2.5 Did the participants adhere to the assigned intervention?	3.1. Are the participants representative of the target population?	3.2. Are measurements appropriate regarding both the outcome and intervention (or exposure)?	3.3. Are there complete outcome data?	3.4. Are the confounders accounted for in the design and analysis?	3.5. During the study period, is the intervention administered (or exposure occurred) as intended?	4.1. Is the sampling strategy relevant to address the research question?	4.2. Is the sample representative of the target population?	4.3. Are the measurements appropriate?	4.4. Is the risk of nonresponse bias low?	4.5. Is the statistical analysis appropriate to answer the research question?	5.1. Is there an adequate rationale for using a mixed methods design to address the research question?	5.2. Are the different components of the study effectively integrated to answer the research question?	5.3. Are the outputs of the integration of qualitative and quantitative components adequately interpreted?	5.4. Are divergences and inconsistencies between quantitative and qualitative results adequately addressed?	5.5. Do the different components of the study adhere to the quality criteria of each tradition of the methods involved?
Anthony	2014	Quant non-randomized	3	***		Yes	Yes											Can't tell	Yes	Yes	No	Yes											Paper reports on a sub-sample from a larger study and it is not clear if baseline characteristics of this sub- sample is different from the total sample. Subgroup analysis guided by follow up duration, other confounding factors not considered.
Arns	1995	Qualitative	2	****		Yes	Yes	Can't tell	Yes	Yes	Yes	Yes																					No information about recruitment in particular the number that chose not to participate or reasons why they did not participate.
Battle	2010	Qualitative	3	*****		Yes	Yes	Yes	Yes	Yes	No	Yes																					Further evidence statements could have been provided to justify themes. Limited information provided in results section.
Boumans	2014	Quant non-randomized	3	***		Yes	Yes											Yes	Yes	Yes	No	Can't tell											No information regarding intervention fidelity provided.
Brophy	2015	Mixed method	3	**		Yes	Yes	Yes	Yes	Yes	Yes	Yes											Yes	No	No	Can't tell	Yes	Yes	Yes	Yes	Yes		Further clarification needed re. why only 15/41 were used for qualitative analysis, interview and survey questions not clearly reported.
Clarke	2009(a)	Quant non-randomized	3	***		Yes	Yes											No	Yes	Yes	No	Yes											Inclusion/exclusion criteria provided but no information on the small sample (71/242) and whether representative.
Clarke	2009(b)	Quant non-randomized	2	**		Yes	Yes											Yes	Yes	No	No	Can't tell											Over 30% drop out rate, no information about confounders provided, limited information about training and fidelity reported.
Crane	2012	RCT	3	****		Yes	Yes						Can't tell	Yes	Yes	Yes	Yes																No details on randomization process reported although it was noted that this may have been reported in a different publication.
Deegan	2017	Qualitative	3	***		Yes	Yes	Yes	No	Yes	No	Yes																					Research goal to understand but process looks at describing goals, limited quotes provided to justify categories
Dickson	2013	Mixed method	3	***		Yes	Yes	Yes	Yes	Yes	No	Yes						Yes	Can't tell	Yes	No	Yes						No	Yes	Yes	Yes		Limited examples of how data coded. Limited information regarding sampling and recruitment processes. No discussion about how tool chosen and reliability/validity of tool.
Dickson	2011	Mixed method	3	***		Yes	Yes	Yes	Yes	Yes	No	Yes						Yes	Can't tell	Yes	No	Yes						No	Yes	Yes	Yes		No explanation of mixed method approach, limited information on recruitment process, no justification for tool selection and not all confounders considered.
Dickson	2016	Mixed method	3	***		Yes	Yes	Yes	Yes	Yes	No	Yes						Yes	Can't tell	Yes	No	Yes						No	Yes	Yes	Yes		No explanation of mixed method approach, limited information on recruitment process, no justification for tool selection and not all confounders considered.
Fakhoury	2005	Mixed method	3	**		Yes	Yes	Yes	Yes	No	No	Yes						Yes	Yes	Can't tell	No	Yes						No	Yes	No	Yes		No rationale for mixed methodology provided. Limited information regarding outcomes of goal catergorisation provided. Missing data not adequately explained. Limited consideration re. confounders.
Falloon	1982	Quant non-randomized	2	**		Yes	Yes											Yes	No	Yes	No	No											Limited information about how scale developed and whether consistently applied. Basic statistical analysis with confounders not accounted for.
Farquharson	2014	RCT	2	*		Yes	Yes						Can't tell	Can't tell	No	No	Yes																No details regarding randomisation process, T1 measurements different, and significant drop outs not explained.
Fritzsche	2016	RCT	3	***		Yes	Yes						Can't tell	Yes	Yes	Can't tell	Yes																No details regarding the randomisation process, no information about blinding of assessors provided.
Fulford	2020	Quant non-randomized	3	***		Yes	Yes											Yes	Yes	Can't tell	Yes	No											Missing data not well explained, control group reported receiving similar intervention type.
Gard	2014	Mixed method	2	***		Yes	Yes	Yes	Yes	Can't tell	Can't tell	Yes						Yes	Yes	Yes	Yes	Yes						Yes	Yes	Yes	Yes		Limited information about coding framework, process and examples to substantiate findings.
Gelkopf	2016	RCT	3	**		Yes	Yes						Yes	No	No	Can't tell	Yes																Group characteristics differed significantly, over 20% drop out, no information about assessor blinding.
Holtford	2004	Mixed method	3	****		Yes	Yes	Yes	Yes	Yes	No	Yes						Yes	Yes	Yes	No	Yes						No	Yes	Yes	Yes		No rationalisation for use of mixed methods. No examples of qualitative coding. Not all confounders considered.
Holum	2012	Qualitative	3	*****		Yes	Yes	Yes	Yes	Yes	Yes	Yes
Huberman	1999	Quant non-randomized	2	***		Yes	Yes						No	Yes	Yes	No	Yes																No recruitment information or inclusion/exclusion criteria provided. Analysis mostly descriptive with confounders not accounted for.
Iyer	2011	Mixed method	3	****		Yes	Yes	Yes	Yes	Yes	Yes	Yes						Yes	Yes	Yes	No	Yes						No	Yes	Yes	Yes		No rationale for mixed methods provided. Confounders not accounted for.
Jensen	2021	Qualitative	2	*****		Yes	Yes	Yes	Yes	Yes	Yes	Yes
Johnson	2009	Quant non-randomized	2	***		Yes	Yes											Can't tell	Yes	Yes	No	Yes											Limited information about recruitment and target population. Descriptive stats without looking at confounders.
Johnson	2021	Quant non-randomized	2	**		Yes	Yes											Can't tell	Yes	Yes	No	Can't tell											Limited information about small number of participants who agreed to participate and how they might be different from the population, confounders not reported, limited details re. intervention and fidelity to intervention.
Knaeps	2015	Quant descriptive	2	***		Yes	Yes																Yes	Yes	Yes	No	No						Non-response rate of 38%.
Kuhnigk	2012	Quant descriptive	2	***		Yes	Yes																Yes	Can't tell	Yes	Can't tell	Yes						No information about respective size, non-response rate or reasons.
Lecomte	2005	Quant non-randomized	2	***		Yes	Yes											Can't tell	Yes	Yes	No	Yes											Limited information about recruitment and target population. Descriptive stats without looking at confounders.
Lenehan	2019	Mixed method	2	****		Yes	Yes	Yes	Yes	Yes	Can't tell	Yes											Yes	Can't tell	Yes	Yes	Yes	No	Yes	Yes	Yes		No rationale for mixed methods approach provided.
Macpherson	1999	Mixed method	2	***		Yes	Yes	Yes	Yes	Can't tell	No	Yes						Yes	Yes	Yes	Yes	Yes						No	Yes	Yes	No		No coding process for goal data provided or supported.
McGuire	2015	Qualitative	2	*****		Yes	Yes	Yes	Yes	Yes	Yes	Yes
McGuire	2016	Qualitative	2	*****		Yes	Yes	Yes	Yes	Yes	Yes	Yes
McNaughton	2019	Mixed method	2	**		Yes	Yes	Yes	Yes	No	No	Can't tell											Yes	No	Yes	No	Yes	Yes	Yes	Yes	Yes	Yes	Limited information provided regarding the outcomes from the qualitative interviews including analysis of the information and results. Further detail re. survey needed and significant drop out recorded.
Moran	2017	Mixed method	2	****		Yes	Yes	Yes	Yes	Can't tell	Yes	Yes					Can't tell	Yes	Yes	Yes	Yes	Yes						No	Yes	Yes	Yes	Yes	No rationale for mixed method. No detail re. analysis process and why categories were chosen. No information about number of non-participants and why.
Moxham	2017	Qualitative	2	*****		Yes	Yes	Yes	Yes	Yes	Yes	Yes
Ng	2019	Qualitative	2	*****		Yes	Yes	Yes	Yes	Yes	Yes	Yes
Pioli	2006	RCT	2	*		Yes	Yes						Yes	No	No	No	Can't tell																Differences between groups noted, outcome assessors not blinded and unable to assess fidelity to approach (information provided re. training and supervision only).
Proctor	2013	Mixed method	2	**		Yes	Yes	Yes	Yes	Yes	No	Yes											No	No	Yes	Yes	Can't tell	Yes	Yes	Yes	Yes		Limited quotes to support theming. Sampling strategy convenience (completed documents) and limited information about population of sample included in study.
Pueschel	2011	Quant non-randomized	2	***		Yes	Yes											Can't tell	Yes	Can't tell	Yes	Yes											No information regarding inclusion/exclusion criterion, only 62% participation, completeness of outcome measurements not discussed.
Ramsay	2011	Qualitative	2	*****		Yes	Yes	Yes	Yes	Yes	Yes	Yes
Rose	2018	Quant non-randomized	2	***		Yes	Yes											Can't tell	Yes	Can't tell	Yes	Yes											Limited information about the number of people who chose not to participate. Different completion rates for different measures.
Sanches	2018	Quant non-randomized	2	****		Yes	Yes											Can't tell	Yes	Yes	Yes	Yes											No information provided re. the number of patients participating in rehabilitation over time period to assess representativeness of population.
Shadmi	2017	Quant non-randomized	2	***		Yes	Yes											No	Yes	Yes	Can't tell	Yes											Only 22% of total population were included in the study. No information re. confounding factors reported.
Sommer	2019	Mixed method	2	**		Yes	Yes	Yes	Yes	Can't tell	Can't tell	No						No	Yes	Can't tell	Yes	No						No	Yes	Yes	Yes		Limited justification for study design. No information provided re. the process for qualitative data analysis and interpretation. Only small number of consumers recruited and limited information re. the representativeness of this cohort. Missing data and unclear how intervention administered.
Swildens	2011	RCT	2	*****		Yes	Yes						Yes	Yes	Yes	Yes	Yes
Tabak	2015	Quant non-randomized	2	***		Yes	Yes											Can't tell	Yes	Yes	No	Yes											Limited information re. target population and recruitment process.
Uebelacker	2008	Qualitative	2	****		Yes	Yes	Yes	Yes	Yes	No	Yes																					Further evidence statements needed to support themes.
Vizzotto	2016	RCT	3	*****		Yes	Yes						Yes	Yes	Yes	Yes	Yes
Vizzotto	2021	RCT	2	****		Yes	Yes						Yes	Yes	Yes	No	Yes																Single blinded, participants unware of intervention arm allocated.
Waller	2018	RCT	2	****		Yes	Yes						Yes	Yes	No	Yes	Yes																Single blinded.
Wollburg	2010	Quant non-randomized	2	****		Yes	Yes											Yes	Yes	Yes	No	Yes											No clear information on confounders presented.
Wong-McDonald	2007	Quant non-randomized	2	****		Yes	Yes											Yes	Can't tell	Yes	Yes	Yes											No information re. how goal types and goal attainment were assessed.
Wyder	2018	Mixed method	2	*		Yes	Yes	Yes	Yes	Yes	Yes	Yes						Can't tell	Can't tell	Yes	No	No						Yes	Yes	Yes	Yes		No information regarding selection of plans provided. Unclear how language was categorised. No information re. confounders or fidelity to intervention provided.
